# Supplementary material for: Bio-Assay-Guided Study of Chaenomeles japonica–Cytokine Modulation by Fruit Aqueous Extract In Vitro in Connection with Its Processing with Enzymatic and Microbial Additives
Source: Nutrients. 2025 Nov 27;17(23):3716. doi: 10.3390/nu17233716 (PMC12693883; doi:10.3390/nu17233716)
Supplement: Supplementary file 1 [file nutrients-17-03716-s001.zip]

Archive with 1 entries (1 files):
- nutrients-3983325-supplementary.pdf
